# Supplementary material for: Reliable reference miRNAs for quantitative gene expression analysis of stress responses in Caenorhabditis elegans
Source: BMC Genomics. 2014 Mar 21;15:222. doi: 10.1186/1471-2164-15-222 (PMC3997968; doi:10.1186/1471-2164-15-222)
Supplement: Additional file 1: Table S1 — Total number of uniquely mapped reads obtained from RNA sequencing. [file 1471-2164-15-222-S1.xlsx]

## Sheet: reads mapping overview .txt
Read mapping overview
	total	pseudo	miRNA	rRNA	snoRNA	ncRNA	tRNA	snRNA
Heat stress (35oC)	3278053	367	2214736	904294	61651	32495	60726	3784
Hypoxia hif-1 (0.5% O2)	4096582	358	3159035	550652	132227	45434	204992	3884
Control hif-1 (22% O2)	4021174	359	1358193	2379222	131016	88211	56884	7288
Hypoxia N2 (0.5% O2)	6575119	745	5141698	1027143	106778	18133	274980	5641
Control N2 (22% O2)	4873054	774	3720401	1026055	60729	21824	38673	4597
UV-C (120J/m2)	7218879	854	4940166	2057374	67461	17574	129455	5994
