# Supplementary material for: Reliable reference miRNAs for quantitative gene expression analysis of stress responses in Caenorhabditis elegans
Source: BMC Genomics. 2014 Mar 21;15:222. doi: 10.1186/1471-2164-15-222 (PMC3997968; doi:10.1186/1471-2164-15-222)
Supplement: Additional file 2: Table S2 — Results of the small RNA-seq listed according to their variability between the different samples. A 7% cut-off for variation was chosen. [file 1471-2164-15-222-S2.xlsx]

## Sheet: UV up to 7% variation
UV up to 7% variation
miRNA	UV	control N2	variation (%)		variation (%)
cel-miR-35-3p	1316.2	1312.86	0.00254635		0-3%
cel-miR-57-5p	215290	215390	0.000465973		3-5%
cel-miR-55-3p	8216.48	8240.59	0.00292588		5-7%
cel-miR-228-5p	139450	137967	0.0107513
cel-miR-84-5p	13936.7	14112.8	0.0124769
cel-miR-357-3p	1309.14	1289.39	0.0153189
cel-miR-250-3p	9336.77	9528.24	0.0200955
cel-miR-245-3p	26933.1	26388.5	0.0206357
cel-miR-2-5p	5866.07	5713.12	0.0267721
cel-miR-56-3p	2185.97	2100.58	0.0406498
cel-miR-238-3p	28147.1	26946.7	0.0445484
cel-miR-46-3p	20309.6	21387.5	0.0503953
cel-miR-47-3p	19891.5	21043.2	0.0547307
cel-miR-81-3p	434637	461700	0.0586159
cel-miR-82-3p	437486	464738	0.0586393
cel-miR-63-3p	2557.25	2727.45	0.0624005
cel-miR-50-5p	6581.02	7034.68	0.064488

## Sheet: heat stress up to 7% variation
heat stress up to 7% variation
miRNA	heat stress (35oC)	control N2	variation (%)		variation (%)
cel-miR-64-5p	162861	163324	0.00283968		0-3%
cel-miR-86-5p	6436.53	6457.36	0.0032267		3-5%
cel-miR-65-5p	152951	153919	0.00628521		5-7%
cel-miR-248	2570.11	2545.73	0.00957642
cel-miR-237-5p	98214	99827	0.016158
cel-miR-52-5p	20231.9	19899.8	0.0166864
cel-miR-794-5p	653.775	636.433	0.0272487
cel-lin-4-5p	4494.89	4375.05	0.0273917
cel-miR-46-3p	20773.2	21387.5	0.0287207
cel-miR-1829c	1141.65	1177.23	0.0302236
cel-miR-47-3p	20343	21043.2	0.033274
cel-miR-1022-5p	854.829	886.833	0.036088
cel-miR-57-5p	205166	215390	0.0474673
cel-miR-788-5p	2426.7	2570.08	0.0557862
cel-miR-2-5p	5390.49	5713.12	0.0564721
cel-miR-34-5p	1981.01	1867.57	0.0607443

## Sheet: hypoxia N2+hif-1 up to 7% var.
hypoxia N2+hif-1 up to 7% variation
miRNA	0.5% O2 N2	control N2	0.5% O2 hif-1	control hif-1	variation (%)		variation (%)
cel-miR-230-3p	3131.88	2681.37	3055.39	1876.77	0.00247946		0-3%
cel-miR-357-3p	1522.94	1289.39	1434.31	903.107	0.00201827		3-5%
cel-miR-58-3p	415403	375489	352420	351012	0.0067744		5-7%
cel-miR-2-5p	5791.34	5713.12	5977.94	5505.66	0.00791086
cel-miR-46-3p	20575.9	21387.5	22186.8	20573.9	0.0128694
cel-miR-47-3p	20190.1	21043.2	21861.2	20249.4	0.0131286
cel-miR-229-5p	43069.8	43064.5	45084.8	42815.3	0.013751
cel-miR-34-5p	2131.13	1867.57	1980.66	1389.94	0.0180218
cel-miR-248	2839.46	2545.73	2617.91	2328.32	0.0194434
cel-miR-64-5p	173733	163324	153161	151722	0.0231783
cel-miR-65-5p	163907	153919	143959	142289	0.0251246
cel-lin-4-5p	3811.34	4375.05	4891.23	4804.81	0.0291229
cel-miR-90-3p	110712	110827	124073	108032	0.0310833
cel-miR-86-5p	6327.66	6457.36	7410.25	6239.44	0.0312435
cel-miR-37-3p	496.997	606.002	608.282	646.756	0.0362876
cel-miR-243-5p	1538.3	1397.2	1534.19	1272.35	0.0365589
cel-miR-237-5p	98380.3	99827	107797	105076	0.0393068
cel-miR-55-3p	8333.46	8240.59	9128.23	8294.95	0.0418599
cel-miR-239a-5p	2483.76	2611.81	3001.46	2690.51	0.0434295
cel-miR-242	1764.99	1604.12	1794.88	1486.36	0.0485947
cel-miR-61-3p	42392.8	45185	47368.1	38951.2	0.050481
cel-miR-76-3p	632.765	635.564	816.036	555.034	0.0509484
cel-miR-50-5p	7184.65	7034.68	6406.44	6373.49	0.0539917
cel-miR-254	586.076	585.136	646.237	623.238	0.0570483
cel-miR-241-3p	1094.13	1086.81	1066.74	912.514	0.0573636
cel-miR-794-5p	670.854	636.433	725.144	623.238	0.0575798
cel-miR-44-3p	188892	166666	190212	149690	0.0575945
cel-miR-48-5p	69019.4	75228.7	69318.2	73443.3	0.061613

## Sheet: hypoxia N2 up to 7% variation
hypoxia hif-1 up to 7% variation
miRNA	0.5% O2 N2	control N2	variation (%)		variation (%)
cel-miR-52-5p	19967.1	19899.8	-0.00338123		0-3%
cel-miR-254	586.076	585.136	-0.00160646		3-5%
cel-miR-229-5p	43069.8	43064.5	-0.000124883		5-7%
cel-miR-84-5p	14106.4	14112.8	0.000457102
cel-miR-90-3p	110712	110827	0.00104094
cel-miR-53-5p	14046.2	14071.1	0.00177122
cel-miR-76-3p	632.765	635.564	0.00440396
cel-miR-241-3p	1094.13	1086.81	0.00674086
cel-miR-81-3p	458342	461700	0.00727321
cel-miR-240-5p	8021.38	8085.83	0.00797135
cel-miR-82-3p	460938	464738	0.00817732
cel-miR-55-3p	8333.46	8240.59	0.0112695
cel-miR-2-5p	5791.34	5713.12	0.0136915
cel-miR-237-5p	98380.3	99827	0.0144921
cel-miR-59-3p	12277.5	12092.2	0.0153207
cel-miR-86-5p	6327.66	6457.36	0.020087
cel-miR-50-5p	7184.65	7034.68	0.0213198
cel-let-7-3p	728.601	745.983	0.0233008
cel-miR-245-3p	25745.6	26388.5	0.0243643
cel-let-7-5p	35053.4	36221.9	0.0322611
cel-miR-56-3p	2026.69	2100.58	0.0351737
cel-miR-233-3p	1143.89	1103.33	0.036768
cel-miR-46-3p	20575.9	21387.5	0.037944
cel-miR-47-3p	20190.1	21043.2	0.0405371
cel-miR-230-5p	5662.33	5910.48	0.0419854
cel-miR-250-3p	9101.38	9528.24	0.0447997
cel-miR-239a-5p	2483.76	2611.81	0.0490284
cel-miR-794-5p	670.854	636.433	0.0540842
cel-miR-61-3p	42392.8	45185	0.0617947
cel-miR-64-5p	173733	163324	0.0637295
cel-miR-228-3p	619.25	581.658	0.064629
cel-miR-65-5p	163907	153919	0.0648909

## Sheet: all conditions
miRNA	UV	heat stress (35oC)	0.5% O2 N2	control N2	0.5% O2 hif-1	control hif-1
cel-miR-2-5p	5866.07	5390.49	5791.34	5713.12	5977.94	5505.66
cel-miR-46-3p	20309.6	20773.2	20575.9	21387.5	22186.8	20573.9
cel-miR-47-3p	19891.5	20343	20190.1	21043.2	21861.2	20249.4
