# Supplementary material for: Reliable reference miRNAs for quantitative gene expression analysis of stress responses in Caenorhabditis elegans
Source: BMC Genomics. 2014 Mar 21;15:222. doi: 10.1186/1471-2164-15-222 (PMC3997968; doi:10.1186/1471-2164-15-222)
Supplement: Additional file 3: Table S3 — miRNAs included in Venn’s diagram of Figure 1. [file 1471-2164-15-222-S3.xlsx]

## Sheet: input for Venn diagram
UV	high temperature	hypoxia N2+hif-1	hypoxia N2
cel-miR-35-3p	cel-miR-64-5p	cel-miR-230-3p	cel-miR-52-5p
cel-miR-57-5p	cel-miR-86-5p	cel-miR-357-3p	cel-miR-254
cel-miR-55-3p	cel-miR-65-5p	cel-miR-58-3p	cel-miR-229-5p
cel-miR-228-5p	cel-miR-248	cel-miR-2-5p	cel-miR-84-5p
cel-miR-84-5p	cel-miR-237-5p	cel-miR-46-3p	cel-miR-90-3p
cel-miR-357-3p	cel-miR-52-5p	cel-miR-47-3p	cel-miR-53-5p
cel-miR-250-3p	cel-miR-794-5p	cel-miR-229-5p	cel-miR-76-3p
cel-miR-245-3p	cel-lin-4-5p	cel-miR-34-5p	cel-miR-241-3p
cel-miR-2-5p	cel-miR-46-3p	cel-miR-248	cel-miR-81-3p
cel-miR-56-3p	cel-miR-1829c	cel-miR-64-5p	cel-miR-240-5p
cel-miR-238-3p	cel-miR-47-3p	cel-miR-65-5p	cel-miR-82-3p
cel-miR-46-3p	cel-miR-1022-5p	cel-lin-4-5p	cel-miR-55-3p
cel-miR-47-3p	cel-miR-57-5p	cel-miR-90-3p	cel-miR-2-5p
cel-miR-81-3p	cel-miR-788-5p	cel-miR-86-5p	cel-miR-237-5p
cel-miR-82-3p	cel-miR-2-5p	cel-miR-37-3p	cel-miR-59-3p
cel-miR-63-3p	cel-miR-34-5p	cel-miR-243-5p	cel-miR-86-5p
cel-miR-50-5p		cel-miR-237-5p	cel-miR-50-5p
		cel-miR-55-3p	cel-let-7-3p
		cel-miR-239a-5p	cel-miR-245-3p
		cel-miR-242	cel-let-7-5p
		cel-miR-61-3p	cel-miR-56-3p
		cel-miR-76-3p	cel-miR-233-3p
		cel-miR-50-5p	cel-miR-46-3p
		cel-miR-254	cel-miR-47-3p
		cel-miR-241-3p	cel-miR-230-5p
		cel-miR-794-5p	cel-miR-250-3p
		cel-miR-44-3p	cel-miR-239a-5p
		cel-miR-48-5p	cel-miR-794-5p
			cel-miR-61-3p
			cel-miR-64-5p
			cel-miR-228-3p
			cel-miR-65-5p

## Sheet: output of Venn diagram
UV only	Heat stress (35oC) only	Hypoxia N2 only	Hypoxia N2+hif-1 only	all conditions	UV & Heat stress (35oC)	UV & Hypoxia N2	UV & Hypoxia N2+hif-1	Heat stress (35oC) & Hypoxia N2	Heat stress (35oC) & Hypoxia N2+hif-1	Hypoxia N2+hif-1 & Hypoxia N2	UV & Heat stress (35oC) & Hypoxia N2	UV & Heat stress (35oC) & Hypoxia N2+hif-1	UV & Hypoxia N2+hif-1 & Hypoxia N2	Heat stress (35oC) & Hypoxia N2+hif-1 & Hypoxia N2
cel-miR-35-3p	cel-miR-1829c	cel-miR-53-5p	cel-miR-230-3p	cel-miR-2-5p	cel-miR-57-5p	cel-miR-84-5p	cel-miR-357-3p	cel-miR-52-5p	cel-miR-248	cel-miR-229-5p	NA	NA	cel-miR-55-3p	cel-miR-64-5p
cel-miR-228-5p	cel-miR-1022-5p	cel-miR-240-5p	cel-miR-58-3p	cel-miR-46-3p		cel-miR-250-3p			cel-lin-4-5p	cel-miR-90-3p			cel-miR-50-5p	cel-miR-86-5p
cel-miR-238-3p	cel-miR-788-5p	cel-miR-59-3p	cel-miR-37-3p	cel-miR-47-3p		cel-miR-245-3p			cel-miR-34-5p	cel-miR-239a-5p				cel-miR-65-5p
cel-miR-63-3p		cel-let-7-3p	cel-miR-243-5p			cel-miR-56-3p				cel-miR-61-3p				cel-miR-237-5p
		cel-let-7-5p	cel-miR-242			cel-miR-81-3p				cel-miR-76-3p				cel-miR-794-5p
		cel-miR-233-3p	cel-miR-44-3p			cel-miR-82-3p				cel-miR-254
		cel-miR-230-5p	cel-miR-48-5p							cel-miR-241-3p
		cel-miR-228-3p
